# Supplementary material for: Guanabenz Treatment Accelerates Disease in a Mutant SOD1 Mouse Model of ALS
Source: PLoS One. 2015 Aug 19;10(8):e0135570. doi: 10.1371/journal.pone.0135570 (PMC4545826; doi:10.1371/journal.pone.0135570)
Supplement: S1 Table — (XLSX) [file pone.0135570.s002.xlsx]

## Sheet: Supplemental Table 1
Mouse Id	Death Age	Death Reason	Gender	Treatment
50603	118	Sacrificed (ALS)	Male	Vehicle
50609	117	Sacrificed (ALS)	Male	Vehicle
50616	116	Sacrificed (ALS)	Male	Vehicle
50623	130	Sacrificed (ALS)	Male	Vehicle
50628	143	Sacrificed (ALS)	Male	Vehicle
50631	129	Sacrificed (ALS)	Male	Vehicle
50635	113	Sacrificed (ALS)	Male	Vehicle
50649	110	Sacrificed (ALS)	Male	Vehicle
50651	107	Sacrificed (ALS)	Male	Vehicle
50654	112	Sacrificed (ALS)	Male	Vehicle
50656	119	Sacrificed (ALS)	Male	Vehicle
50660	127	Sacrificed (ALS)	Male	Vehicle
50664	132	Sacrificed (ALS)	Male	Vehicle
50671	147	Sacrificed (ALS)	Male	Vehicle
50677	133	Sacrificed (ALS)	Male	Vehicle
50683	124	Sacrificed (ALS)	Male	Vehicle
50605	125	Sacrificed (ALS)	Female	Vehicle
50633	84	Death due to Surgery (Non-ALS)	Female	Vehicle
50638	119	Sacrificed (ALS)	Female	Vehicle
50641	148	Sacrificed (ALS)	Female	Vehicle
50644	131	Sacrificed (ALS)	Female	Vehicle
50647	143	Sacrificed (ALS)	Female	Vehicle
50658	128	Sacrificed (ALS)	Female	Vehicle
50667	121	Sacrificed (ALS)	Female	Vehicle
50674	152	Sacrificed (ALS)	Female	Vehicle
50691	136	Death due to Surgery (Non-ALS)	Female	Vehicle
50701	122	Sacrificed (ALS)	Female	Vehicle
50713	148	Sacrificed (ALS)	Female	Vehicle
50974	125	Sacrificed (ALS)	Female	Vehicle
50992	116	Sacrificed (ALS)	Female	Vehicle
51032	132	Sacrificed (ALS)	Female	Vehicle
50604	118	Sacrificed (ALS)	Male	Guanabenz 4.5 mg/kg/day
50611	118	Sacrificed (ALS)	Male	Guanabenz 4.5 mg/kg/day
50617	96	Found Dead (Non-ALS)	Male	Guanabenz 4.5 mg/kg/day
50624	117	Sacrificed (ALS)	Male	Guanabenz 4.5 mg/kg/day
50629	102	Death due to Surgery (Non-ALS)	Male	Guanabenz 4.5 mg/kg/day
50632	106	Sacrificed (ALS)	Male	Guanabenz 4.5 mg/kg/day
50637	88	Death due to Surgery (Non-ALS)	Male	Guanabenz 4.5 mg/kg/day
50650	121	Sacrificed (ALS)	Male	Guanabenz 4.5 mg/kg/day
50652	102	Sacrificed (ALS)	Male	Guanabenz 4.5 mg/kg/day
50655	108	Death due to Surgery (Non-ALS)	Male	Guanabenz 4.5 mg/kg/day
50657	112	Sacrificed (ALS)	Male	Guanabenz 4.5 mg/kg/day
50662	81	Death due to Surgery (Non-ALS)	Male	Guanabenz 4.5 mg/kg/day
50665	113	Sacrificed (ALS)	Male	Guanabenz 4.5 mg/kg/day
50672	77	Sacrificed due to self-mutilation(Non-ALS)	Male	Guanabenz 4.5 mg/kg/day
50678	122	Sacrificed (ALS)	Male	Guanabenz 4.5 mg/kg/day
50684	83	Sacrificed due to self-mutilation(Non-ALS)	Male	Guanabenz 4.5 mg/kg/day
50606	128	Sacrificed (ALS)	Female	Guanabenz 4.5 mg/kg/day
50634	127	Sacrificed (ALS)	Female	Guanabenz 4.5 mg/kg/day
50639	119	Sacrificed (ALS)	Female	Guanabenz 4.5 mg/kg/day
50642	128	Sacrificed (ALS)	Female	Guanabenz 4.5 mg/kg/day
50645	112	Sacrificed (ALS)	Female	Guanabenz 4.5 mg/kg/day
50646	85	Death due to Surgery (Non-ALS)	Female	Guanabenz 4.5 mg/kg/day
50659	139	Sacrificed (ALS)	Female	Guanabenz 4.5 mg/kg/day
50668	87	Death due to Surgery (Non-ALS)	Female	Guanabenz 4.5 mg/kg/day
50675	82	Death due to Surgery (Non-ALS)	Female	Guanabenz 4.5 mg/kg/day
50692	153	Sacrificed (ALS)	Female	Guanabenz 4.5 mg/kg/day
50702	134	Sacrificed (ALS)	Female	Guanabenz 4.5 mg/kg/day
50714	108	Sacrificied due to Injury(Non-ALS)	Female	Guanabenz 4.5 mg/kg/day
50975	138	Sacrificed (ALS)	Female	Guanabenz 4.5 mg/kg/day
50994	113	Sacrificed (ALS)	Female	Guanabenz 4.5 mg/kg/day
51022	92	Death due to Surgery (Non-ALS)	Female	Guanabenz 4.5 mg/kg/day
51036	134	Sacrificed (ALS)	Female	Guanabenz 4.5 mg/kg/day

## Sheet: Sheet1
Group Name: Guanabenz Male A
Control: True
Group Name: Guanabenz Male A
Mouse Id	Gender	Two Age	Death Age	Death Reason	Pen Number	Mouse DOB	Mother DOB	Father DOB	47	48	49	50	51	52	53	54	55	56	57	58	59	60	61	62	63	64	65	66	67	68	69	70	71	72	73	74	75	76	77	78	79	80	81	82	83	84	85	86	87
50603	M	102	118	Sacrificed (ALS)	PenF3121-S4527	2012-06-14	2012-01-27	2012-03-03	0	0	0	0	0	0	0	0	0	1	0	0	0	0	0	0	0	0	0	0	0	0	0	0	0	0	0	0	0	0	0	0	0	0	0	0	0	0.5	0	0	0
50609	M	107	117	Sacrificed (ALS)	PenF3122-S4527	2012-06-16	2012-01-27	2012-03-03	0	0	0	0	0	0	1	0	0	0	0	1	1	1	0	1	1	1	0	0	0	0	0	0	0	0	0	0	1	0.5	0.5	0.5	0.5	0	0	0	1	1	1	0.5	1
50616	M	102	116	Sacrificed (ALS)	PenF3141-S4538	2012-06-16	2012-01-29	2012-03-12	0	0	0	0	0	0	0	0	0	0	0	0	0	0	0	0.5	0.5	0.5	0	0.5	0	0	0	0	0	0	0	0	0	0	0	0	0	0	0	0	0	0	0	0	1
50623	M	123	130	Sacrificed (ALS)	PenF3149-S4542	2012-06-16	2012-02-05	2012-03-15	0	0	0	0	0	0	0	0	0	0	0	0.5	0.5	0	1	0	0	0	1	1	0.5	1	1	1	1	1	0.5	1	0	1	1	1	1	1	1	1	1	1	1	1	1
50628	M	136	143	Sacrificed (ALS)	PenF3162-S4527	2012-06-16	2012-02-05	2012-03-03	0	0	0	0	0	0	0	1	1	1	1	0	1	1	1	1	1	1	1	1	1	1	1	1	1	1	1	0.5	1	1	1	1	1	1	1	1	1	1	1	1	1
50631	M	125	129	Sacrificed (ALS)	PenF3163-S4528	2012-06-19	2012-02-05	2012-03-03	0	0	0	0	0	1	1	1	0	0	0	0	0	0	0	0	0	0	0	1	1	1	0	1	1	0	0	0	0	0	1	1	1	0	0	0	1	1	1	1	1
50635	M	100	113	Sacrificed (ALS)	PenF3165-S4530	2012-06-16	2012-02-05	2012-03-05	0	0	0	0	0	0	1	1	1	1	1	1	1	0.5	1	1	1	1	0	1	1	1	1	1	1	0.5	1	1	0	1	1	1	1	1	1	1	1	1	1	1	1
50649	M	95	110	Sacrificed (ALS)	PenF3171-S4533	2012-06-16	2012-02-05	2012-03-09	0	0	0	0	0	0	1	1	0	0	0	1	1	0	1	0	0	0	0	1	1	1	1	1	1	1	1	1	0	1	1	1	1	1	1	1	1	1	1	1	1
50651	M	96	107	Sacrificed (ALS)	PenF3171-S4533	2012-06-16	2012-02-05	2012-03-09	0	0	0	0	0	0	1	1	1	1	1	0	1	0	1	1	1	1	1	1	1	1	1	1	1	1	1	1	1	1	1	1	1	1	1	1	0	0	0	1	1
50654	M	100	112	Sacrificed (ALS)	PenF3175-S4535	2012-06-18	2012-02-05	2012-03-12	0	0	0	0	0	0	0	0	0	0	0	0	0	0	0	0	0	0	0	0	0	0	0	0	0	0	0	1	1	1	1	0.5	0	1	0	0	0	1	0	0	0
50656	M	113	119	Sacrificed (ALS)	PenF3177-S4536	2012-06-18	2012-02-05	2012-03-13	0	0	0	0	0	0	1	1	1	0	1	0	1	0	0	0	1	1	0.5	1	1	1	1	0	1	1	1	0	0	0	0	0.5	1	1	1	1	1	1	1	1	1
50660	M	122	127	Sacrificed (ALS)	PenF3180-S4537	2012-06-19	2012-02-05	2012-03-13	0	0	0	0	0	1	1	1	0	0	0	0	0	0	0	0	0	1	1	1	1	1	1	1	1	0.5	0	0	0	0	0	1	1	0	0	0	1	1	1	0.5	1
50664	M	118	132	Sacrificed (ALS)	PenF3181-S4538	2012-06-16	2012-02-05	2012-03-12	0	0	0	0	0	0	0	0	1	1	1	0	0	1	1	0	0	0	1	0.5	1	1	1	1	1	1	1	1	1	1	1	1	1	0	1	1	1	1	1	1	1
50671	M	140	147	Sacrificed (ALS)	PenF3186-S4540	2012-06-22	2012-02-05	2012-03-12	0	1	0	0	0	0	1	0	0	0	0	0	0.5	1	1	1	1	1	1	1	0.5	1	1	1	1	1	1	1	0	1	0.5	0.5	0.5	1	1	1	1	1	1	1	1
50677	M	113	133	Sacrificed (ALS)	PenF3187-S4541	2012-06-18	2012-02-05	2012-03-13	0	0	0	0	0	1	0	0	0	0	0	0	0	0	0	0	0	0	0	1	0.5	0.5	0.5	0	1	0	0	1	1	1	1	0	1	0	0	0	0	1	1	0	0
50683	M	117	124	Sacrificed (ALS)	PenF3189-S4542	2012-06-21	2012-02-05	2012-03-15	0	1	1	1	1	1	1	1	0	1	1	1	1	1	1	1	1	1	1	1	1	1	1	1	1	1	1	1	1	1	1	1	1	1	1	1	1	1	1	1	1
Avg : N=16		113.1	123.6	0	0.1	0.1	0.1	0.1	0.3	0.6	0.5	0.3	0.4	0.4	0.3	0.5	0.3	0.5	0.4	0.5	0.5	0.5	0.8	0.7	0.7	0.7	0.6	0.8	0.6	0.5	0.6	0.4	0.7	0.7	0.7	0.8	0.6	0.6	0.6	0.7	0.8	0.8	0.7	0.8	0.8	0.9	0.9	0.9	0.9
Excluded Animals: [ Edit Excluded Animal List]
Group Name: Guanabenz Male B
Control: False
Group Name: Guanabenz Male B
Mouse Id	Gender	Two Age	Death Age	Death Reason	Pen Number	Mouse DOB	Mother DOB	Father DOB	47	48	49	50	51	52	53	54	55	56	57	58	59	60	61	62	63	64	65	66	67	68	69	70	71	72	73	74	75	76	77	78	79	80	81	82	83	84	85	86	87
50604	M	103	118	Sacrificed (ALS)	PenF3121-S4527	2012-06-14	2012-01-27	2012-03-03	0	0	0	0	0	0	0	0	0	0	0	0	0	0	0	0	0	0	0	0	0	0	1	1	1	1	1	1	0	1	1	1	1	1	1	1	1	1	1	1	1
50611	M	104	118	Sacrificed (ALS)	PenF3122-S4527	2012-06-16	2012-01-27	2012-03-03	0	0	0	0	0	0	0	0	1	1	1	0	1	0	1	0	0	0	0	1	1	1	1	1	1	1	1	1	1	1	1	1	1	1	1	1	1	1	1	1	1
50617	M		96	Found Dead (Non-ALS)	PenF3141-S4538	2012-06-16	2012-01-29	2012-03-12	0	0	0	0	0	0	1	0	0	0	0	1	0.5	0	1	0.5	0.5	0.5	1	1	1	1	1	1	1	1	1	1	1	1	1	1	1	1	1	1	1	1	1	1	1
50624	M	107	117	Sacrificed (ALS)	PenF3149-S4542	2012-06-16	2012-02-05	2012-03-15	0	0	0	0	0	0	0	0	0	0	0	1	1	1	1	1	1	1	1	1	1	0.5	1	1	1	1	0.5	1	1	1	1	1	1	1	1	1	1	1	1	1	1
50629	M	100	102	Death due to Surgery (Non-ALS)	PenF3162-S4527	2012-06-16	2012-02-05	2012-03-03	0	0	0	0	0	0	1	1	0	0	0	0	0	1	0	0	0	0	0.5	1	1	1	1	1	1	1	1	1	1	1	1	1	1	1	1	1	0.5	0.5	0.5	1	1
50632	M	97	106	Sacrificed (ALS)	PenF3163-S4528	2012-06-19	2012-02-05	2012-03-03	0	0	0	0	0	0	0	0	1	0	0	1	1	1	1	1	1	1	1	1	1	1	1	1	1	1	1	1	1	1	1	1	1	1	1	1	1	1	1	1	1
50637	M		88	Death due to Surgery (Non-ALS)	PenF3165-S4530	2012-06-16	2012-02-05	2012-03-05	0	0	0	0	0	0	1	0	0	0	0	0	1	1	1	1	1	1	0	1	1	1	1	1	1	0	1	1	1	1	1	1	1	1	1	1	0	0	0	1	1
50650	M	110	121	Sacrificed (ALS)	PenF3171-S4533	2012-06-16	2012-02-05	2012-03-09	0	0	0	0	0	0	1	0	0	0	0	0	0	0	0	1	1	1	0.5	1	1	1	1	1	1	0	1	1	0	1	1	1	1	1	0	1	1	1	1	1	1
50652	M	95	102	Sacrificed (ALS)	PenF3171-S4533	2012-06-16	2012-02-05	2012-03-09	0	0	0	0	0	0	0	0	1	1	1	1	1	1	1	1	1	1	1	1	1	1	1	1	1	1	1	1	1	1	1	1	1	1	1	1	0.5	0.5	0.5	1	1
50655	M		108	Death due to Surgery (Non-ALS)	PenF3175-S4535	2012-06-18	2012-02-05	2012-03-12	0	0	0	0	0	0	1	1	1	0.5	1	1	0	0	0	0	1	1	1	1	1	1	1	1	1	1	1	1	1	1	1	1	1	1	0	0	0	1	1	1	1
50657	M	102	112	Sacrificed (ALS)	PenF3177-S4536	2012-06-18	2012-02-05	2012-03-13	0	0	0	0	1	1	0	0	0	0	1	1	1	1	1	1	1	1	1	1	1	1	1	1	1	0	0.5	1	1	1	1	1	1	1	1	1	1	1	1	1	1
50662	M		81	Death due to Surgery (Non-ALS)	PenF3180-S4537	2012-06-19	2012-02-05	2012-03-13	0	0	0	1	1	0	0	0	1	1	1	1	1	1	1	1	1	1	1	1	1	1	1	1	1	1	1	1	1	1	1	1	1	1	1	1	1	1	1	1	1
50665	M	97	113	Sacrificed (ALS)	PenF3181-S4538	2012-06-16	2012-02-05	2012-03-12	0	0	0	0	0	0	1	0	0	0	0	1	1	0	0	1	1	1	0	0	0.5	1	0	0	0	0	1	1	1	1	1	1	1	1	1	1	1	1	1	1	1
50672	M		77	Sacrificed due to self-mutilation(Non-ALS)	PenF3186-S4540	2012-06-22	2012-02-05	2012-03-12	0.5	0	0	0	0	0	1	1	0	0.5	0.5	0.5	1	1	1	1	1	1	1	1	1	1	1	1	1	1	1	1	1	1	1	1	1	1	1	1	1	1	1	1	1
50678	M	105	122	Sacrificed (ALS)	PenF3187-S4541	2012-06-18	2012-02-05	2012-03-13	0	0	0	0	0	0	0	0	0	0	0	1	1	1	1	1	1	1	1	1	1	1	1	1	1	1	1	1	1	1	1	1	1	1	1	1	1	1	1	1	1
50684	M		83	Sacrificed due to self-mutilation(Non-ALS)	PenF3189-S4542	2012-06-21	2012-02-05	2012-03-15	0	0	0	1	1	1	0	0	0	1	0	0	0	0	1	1	1	1	1	1	1	1	1	0	1	1	1	1	1	0	1	1	1	1	1	1	1	1	1	1	1
Avg : N=16		63.8	104
Group Name: Guanabenz Female A
Control: True
Group Name: Guanabenz Female A
Mouse Id	Gender	Two Age	Death Age	Death Reason	Pen Number	Mouse DOB	Mother DOB	Father DOB	49	50	51	52	53	54	55	56	57	58	59	60	61	62	63	64	65	66	67	68	69	70	71	72	73	74	75	76	77	78	79	80	81	82	83	84	85	86	87	88	89
50605	F	110	125	Sacrificed (ALS)	PenF3121-S4527	2012-06-14	2012-01-27	2012-03-03	0	0	0	0	0	0	0	0	0	0	0	0.5	1	1	0.5	1	1	1	1	1	1	1	1	1	1	1	1	1	0	1	1	1	1	1	1	0	1	1	1	1	0
50633	F		84	Death due to Surgery (Non-ALS)	PenF3163-S4528	2012-06-19	2012-02-05	2012-03-03	0	0	0	0	0	0	0	0.5	0	0	0	0	0	0	0.5	0	0	0.5	0.5	0.5	0	0.5	0	0	1	1	1	1	0	0	0.5	0.5	0.5	0.5	0	0	0	0	0	0	0
50638	F	111	119	Sacrificed (ALS)	PenF3165-S4530	2012-06-16	2012-02-05	2012-03-05	0	0	0	0	0	0	1	1	1	0	1	0	1	0	0	0	1	1	1	1	1	1	1	1	0	1	1	0.5	0.5	0.5	0.5	1	1	1	1	1	1	0.5	1	0.5	1
50641	F	131	148	Sacrificed (ALS)	PenF3166-S4530	2012-06-21	2012-02-05	2012-03-05	0	0	0	0	0.5	0.5	0.5	0	0	0	0	0	0	0	0	0	0	0	0	0	0	0	0.5	0.5	0.5	0.5	0	0.5	0	0	0	0	0.5	0	0.5	0.5	0	0	0	0	0
50644	F	106	131	Sacrificed (ALS)	PenF3169-S4532	2012-06-18	2012-02-05	2012-03-06	0	0	0	0	0	0	0	0	0	0	0	0	0	0	0	0	0	0	0	0	0	0.5	0	0	0.5	0	0	0	0	0	0	0	0	0	0	0	0	0.5	1	0	0
50647	F	129	143	Sacrificed (ALS)	PenF3169-S4532	2012-06-18	2012-02-05	2012-03-06	0	0	0	0	0	0	0	1	0	0	0	0	0	0	0.5	0	0	0.5	0	0	0	0	0	0.5	1	0.5	0.5	0.5	0.5	0	1	0	0	0	0	0	1	0	0.5	0	0
50658	F	98	128	Sacrificed (ALS)	PenF3177-S4536	2012-06-18	2012-02-05	2012-03-13	0	0	0	0	0	0	0	0.5	0.5	0.5	0	0	0	0	0	0	0	1	1	1	1	1	1	1	1	1	1	1	1	1	1	1	1	1	1	1	1	1	1	1	1
50667	F	107	121	Sacrificed (ALS)	PenF3181-S4538	2012-06-16	2012-02-05	2012-03-12	0	0	0	0	0	0	1	1	1	0	0	0	0.5	0.5	0.5	0.5	0	0	0	0	0	0	0	0	0.5	1	0	1	1	1	1	1	0.5	0.5	1	1	1	1	1	1	0.5
50674	F	122	152	Sacrificed (ALS)	PenF3186-S4540	2012-06-22	2012-02-05	2012-03-12	0	0	0	0	0	0	0	0	0	0	0	0	0	0	0	0	0	0	0	1	0	0	0	0	0	0	0	0	0	0	0	0	0	0.5	0	0	0	0	0	0	0
50691	F	128	136	Death due to Surgery (Non-ALS)	PenF3191-S4543	2012-06-19	2012-02-07	2012-03-12	0	0	0	1	1	1	1	1	1	0.5	0	0	0	1	1	0	0	0	0	0	0.5	1	1	1	1	1	1	1	1	1	1	1	1	1	0	1	1	0.5	1	1	1
50701	F	100	122	Sacrificed (ALS)	PenF3193-S4544	2012-06-19	2012-02-07	2012-03-17	0	0	0	1	1	1	0	0.5	0	0	0	0	0	0.5	0	0	0	0.5	0.5	0.5	0	0	0	0	0.5	0.5	0.5	0.5	0	0.5	1	0.5	0.5	0.5	1	1	1	1	0.5	0.5	0.5
50713	F	134	148	Sacrificed (ALS)	PenF3204-S4549	2012-06-18	2012-02-08	2012-03-20	0	0	0	0	0	0	0	0	0	0	0	0	0	0	0	0	0	0	0	0	0	0	0	0	0	0	0	0	0	0	0	0	0	0	0	0	0	0	0	0	0
Avg : N=12		106.3	129.8	0	0	0	0.2	0.2	0.2	0.3	0.5	0.3	0.1	0.1	0	0.2	0.3	0.3	0.1	0.2	0.4	0.3	0.4	0.3	0.4	0.4	0.4	0.6	0.6	0.5	0.6	0.3	0.4	0.6	0.5	0.5	0.5	0.5	0.5	0.6	0.5	0.6	0.4	0.3	0.4	0.4	0.3	0.5	0.5
Excluded Animals: [ Edit Excluded Animal List]
Group Name: Guanabenz Female B
Control: False
Group Name: Guanabenz Female B
Mouse Id	Gender	Two Age	Death Age	Death Reason	Pen Number	Mouse DOB	Mother DOB	Father DOB	49	50	51	52	53	54	55	56	57	58	59	60	61	62	63	64	65	66	67	68	69	70	71	72	73	74	75	76	77	78	79	80	81	82	83	84	85	86	87	88	89
50606	F	110	128	Sacrificed (ALS)	PenF3121-S4527	2012-06-14	2012-01-27	2012-03-03	0	0	0	0	0	0	0	0	0	0	0	0.5	0.5	0	1	0	0	0	1	1	0.5	1	1	1	1	1	0	1	0.5	1	1	1	1	0.5	0	0	0.5	0.5	0.5	1	1
50634	F	119	127	Sacrificed (ALS)	PenF3163-S4528	2012-06-19	2012-02-05	2012-03-03	0	0	0	0	0	0	1	1	0	0	0	0	0	1	0.5	0.5	0	0	0	0	0	0	0	0	1	1	1	1	1	1	0	1	1	1	0.5	1	0.5	0	0	0	0
50639	F	110	119	Sacrificed (ALS)	PenF3165-S4530	2012-06-16	2012-02-05	2012-03-05	0	0	0	0	0	0	0	0	0	0	0	0.5	1	0	0	0	1	1	1	0	1	1	1	1	0.5	1	1	1	1	1	1	1	1	0	0	0	0	1	1	1	1
50642	F	113	128	Sacrificed (ALS)	PenF3166-S4530	2012-06-21	2012-02-05	2012-03-05	0	0	0	0	0	1	1	1	0	0	0	1	1	1	1	1	1	1	1	0	1	0	1	1	1	1	1	1	1	1	1	1	1	1	0.5	1	1	1	1	0.5	0
50645	F	99	112	Sacrificed (ALS)	PenF3169-S4532	2012-06-18	2012-02-05	2012-03-06	0	0	0	0	0	0	0	0	1	1	1	1	1	1	1	1	1	0.5	0.5	0.5	0.5	0.5	0	0.5	0.5	1	1	1	1	0.5	0	0	0.5	0.5	0.5	0.5	0.5	0.5	0.5	0.5	0.5
50646	F		85	Death due to Surgery (Non-ALS)	PenF3169-S4532	2012-06-18	2012-02-05	2012-03-06	0	0	0	0	0	0	0	0	0	0	1	0.5	0.5	0.5	1	1	1	0	1	1	1	0	0	0.5	0	0.5	0.5	0.5	0.5	0	0	0	0	0	0	1	1	1	1	1	1
50659	F	93	139	Sacrificed (ALS)	PenF3177-S4536	2012-06-18	2012-02-05	2012-03-13	0	0	0	0	0.5	0.5	0.5	1	1	1	1	1	1	1	1	1	1	0	1	1	1	1	1	1	1	1	1	1	1	1	1	0.5	1	1	1	1	0.5	0	1	1	1
50668	F		87	Death due to Surgery (Non-ALS)	PenF3181-S4538	2012-06-16	2012-02-05	2012-03-12	0	0	0	0	0	0	0	0	0	1	1	1	1	1	1	1	1	1	1	0.5	1	1	1	1	1	1	1	0.5	0.5	0.5	0.5	1	0	0	1	1	1	1	1	1	1
50675	F		82	Death due to Surgery (Non-ALS)	PenF3186-S4540	2012-06-22	2012-02-05	2012-03-12	0	0	0	0	0	0	0	0	0	0	0	0	0	0	0	0	0	0	0	0	0	0	0	0	0	0	0	0	0	0	0	0	0	0	0	0	0	0	0	0	0
50692	F	139	153	Sacrificed (ALS)	PenF3191-S4543	2012-06-19	2012-02-07	2012-03-12	0	0	0	0.5	0.5	0.5	1	1	1	1	1	1	1	1	1	1	1	1	1	1	1	0.5	1	1	1	1	1	1	0.5	0.5	1	1	1	1	1	1	1	0.5	1	1	1
50702	F	119	134	Sacrificed (ALS)	PenF3193-S4544	2012-06-19	2012-02-07	2012-03-17	0	0	0	0	0	0	0	0	0	0	0	0	0	0.5	0	0	0	0	0	0	0	0	0	0	0.5	0.5	0.5	0.5	0	0	0	0	0	0	0	0	0	0	0	0	0
50714	F		108	Sacrificied due to Injury(Non-ALS)	PenF3204
Group Name: Guanabenz Female A
Control: True
Group Name: Guanabenz Female A
Mouse Id	Gender	Two Age	Death Age	Death Reason	Pen Number	Mouse DOB	Mother DOB	Father DOB	54	55	56	57	58	59	60	61	62	63	64	65	66	67	68	69	70	71	72	73	74	75	76	77	78	79	80	81	82	83	84	85	86	87	88	89	90	91	92	93	94
50974	F	119	125	Sacrificed (ALS)	PenF2801-S4543	2012-07-04	2011-11-22	2012-03-12	0	1	1	1	1	1	1	1	1	0	0	0	0	0	0.5	0.5	1	0.5	0.5	0.5	0.5	1	1	1	0	1	1	1	1	1	1	1	1	1	1	1	1	0	1	1	1
50992	F	114	116	Sacrificed (ALS)	PenF2808-S4546	2012-07-03	2011-11-22	2012-03-20	0	0	0	0	0	0.5	0.5	0.5	0.5	0	1	0	0	0	0	0	0	0	0	0	0	0	0	0.5	0	1	0	0	0	0	1	0	0	0	0	0	1	0	1	1	1
51020 (Unmatched)	F	171	187	Sacrificed (ALS)	PenF2813-S4549	2012-07-02	2011-11-26	2012-03-20	0	0	1	1	1	1	1	1	1	1	1	1	0.5	1	1	1	1	0	0.5	1	1	1	1	0.5	1	1	1	0.5	0.5	0.5	1	1	0.5	0	0	0	0	1	0	1	0
51032 (Unmatched)	F	126	132	Sacrificed (ALS)	PenF2819-S4552	2012-07-03	2011-11-27	2012-03-18	0	0	0.5	0	0.5	0.5	0.5	0.5	0.5	1	0.5	0	0.5	0.5	0.5	0.5	1	1	1	1	1	1	0	1	0	0.5	1	1	1	0.5	1	1	0.5	0.5	0.5	0.5	1	1	1	0	1
Avg : N=4		132.5	140	0	0.3	0.6	0.5	0.6	0.8	0.8	0.8	0.8	0.5	0.6	0.3	0.3	0.4	0.5	0.5	0.8	0.4	0.5	0.6	0.6	0.8	0.5	0.8	0.3	0.9	0.8	0.6	0.6	0.5	1	0.8	0.5	0.4	0.4	0.4	0.8	0.5	0.8	0.8	0.8	0.9	0.9	0.9	0.9	0.5
Excluded Animals: [ Edit Excluded Animal List]
Group Name: Guanabenz Female B
Control: False
Group Name: Guanabenz Female B
Mouse Id	Gender	Two Age	Death Age	Death Reason	Pen Number	Mouse DOB	Mother DOB	Father DOB	54	55	56	57	58	59	60	61	62	63	64	65	66	67	68	69	70	71	72	73	74	75	76	77	78	79	80	81	82	83	84	85	86	87	88	89	90	91	92	93	94
50975	F	125	138	Sacrificed (ALS)	PenF2801-S4543	2012-07-04	2011-11-22	2012-03-12	0	0	0	0	1	1	1	1	0.5	1	1	1	1	1	0	1	1	0.5	1	1	1	1	0.5	0	0.5	0.5	0.5	0.5	0.5	0	0.5	1	1	1	1	1	1	1	0.5	1	1
50994	F	104	113	Sacrificed (ALS)	PenF2808-S4546	2012-07-03	2011-11-22	2012-03-20	0	0	0	0.5	0	0.5	0.5	0.5	0.5	1	1	0	1	1	1	1	1	1	1	0.5	0.5	0.5	0	0	1	1	1	1	1	1	1	0.5	0.5	0.5	0.5	0.5	0.5	0.5	1	1	0.5
51022 (Unmatched)	F		92	Death due to Surgery (Non-ALS)	PenF2814-S4549	2012-06-30	2011-11-26	2012-03-20	0	0	0	0	0	0	0	0	0.5	0.5	0.5	0.5	0	0	0	0	0	0	0.5	0.5	0	0.5	0.5	0.5	0.5	0	0	0	0	0	0	0	0	0	0	0.5	0.5	0.5	0.5	0.5	0.5
51036 (Unmatched)	F	121	134	Sacrificed (ALS)	PenF2820-S4552
[truncated: 93 more columns]
